# Supplementary material for: Coping with Trauma and Symptoms of Post-Traumatic Stress Disorder: Exploring Intentions and Lay Beliefs about Appropriate Strategies among Asylum-Seeking Migrants from Sub-Saharan Africa in Germany
Source: Int J Environ Res Public Health. 2022 Feb 4;19(3):1783. doi: 10.3390/ijerph19031783 (PMC8834703; doi:10.3390/ijerph19031783)
Supplement: Supplementary file 1 [file ijerph-19-01783-s001.zip]

Archive with 1 entries (1 files):
- Supplementary material_vignette.pdf
